# Supplementary material for: Analysis of Acute and Short-Term Fluoride Toxicity in Zebrafish Embryo and Sac–Fry Stages Based on Bayesian Model Averaging
Source: Toxics. 2024 Dec 11;12(12):902. doi: 10.3390/toxics12120902 (PMC11728822; doi:10.3390/toxics12120902)
Supplement: Supplementary file 1 [file toxics-12-00902-s001.zip]

Archive with 1 entries (1 files):
- toxics-3339401-supplementary.pdf
